# Supplementary material for: Airborne contaminant exposure and bone development: a systematic review and meta-analysis
Source: Toxicol Sci. 2026 Jun 2;209(6):kfag067. doi: 10.1093/toxsci/kfag067 (PMC13283646; doi:10.1093/toxsci/kfag067)
Supplement: kfag067_Supplementary_Data [file kfag067_supplementary_data.zip]

Archive with 2 entries (2 files):
- Appendix_A._Supplemental_Materials_260130-cnp.docx
- Appendix_B.Supplementary_Materials.pdf
